# Supplementary material for: Ultrasensitive Time-Resolved Fluoroimmunoassay for Saikosaponin a in Chaihu (Bupleuri Radix)
Source: PLoS One. 2016 Mar 11;11(3):e0151032. doi: 10.1371/journal.pone.0151032 (PMC4788217; doi:10.1371/journal.pone.0151032)
Supplement: S1 File — (XLS) [file pone.0151032.s001.xls]

## Sheet: standard curve fitting
SSa Concentration (ng/ml)	Fluorescence Density	B/B0	1-B/B0	Y/(1-Y),Y=B/B0	Ln[Y/(1-Y)]
0	1850230	1	0
1	1845687	0.997545	0.00245537	406.271	6.00702
2	1839670	0.994293	0.0057074	174.211	5.16027
5	1778494	0.961229	0.0387714	24.7922	3.21053
10	1611451	0.870946	0.129054	6.74871	1.90935
20	1406613	0.760237	0.239763	3.17078	1.15398
50	1133611	0.612687	0.387313	1.58189	0.458619
100	923270	0.499003	0.500997	0.996019	-0.0039887
200	698191	0.377354	0.622646	0.606048	-0.500796
400	522807	0.282563	0.717437	0.393851	-0.931782
800	318379	0.172075	0.827925	0.207839	-1.57099
2000	169294	0.0914989	0.908501	0.100714	-2.29547
5000	72499	0.0391838	0.960816	0.0407818	-3.19952
10000	40212	0.0217335	0.978266	0.0222164	-3.80693
20000	24096	0.0130232	0.986977	0.0131951	-4.32791

## Sheet: Chaihu SSa by TRFIA 
Sample No.	Fluorescence Density			B/B0	1-B/B0	Y/(1-Y),Y=B/B0	Ln[Y/(1-Y)]	SSa Concentration（ng/ml）	SSa contents (μg/mg)	Average Value (μg/mg)	Mean (μg/mg)	Standard Deviation
1#	test No.1	well 1	73140	0.0698264	0.930174	0.0750681	-2.58936	3187.06	7.96765							SSa Concentration（ng/ml）	Fluorescence Density			B/B0	1-B/B0	Y/(1-Y),Y=B/B0	Ln[Y/(1-Y)]
		well 2	74374	0.0710044	0.928996	0.0764314	-2.57136	3126.8	7.817	7.89232							cell 1#	cell 2#	mean
	test No.2	well 1	64074	0.0611711	0.938829	0.0651568	-2.73096	3677.65	9.19412						0	0	1041289	1053622	1.04746e+06	1	0
		well 2	65789	0.0628084	0.937192	0.0670177	-2.7028	3578.9	8.94726	9.07069	8.73682	0.736679		-2	0.01	10	918475	956066	937270	0.894807	0.105193	8.50633	2.14081
	test No.3	well 1	64099	0.061195	0.938805	0.0651839	-2.73054	3677.65	9.19412					-1.30103	0.05	50	755077	747866	751472	0.717426	0.282574	2.53889	0.931728
		well 2	63350	0.0604799	0.93952	0.0643732	-2.74306	3720.32	9.30079	9.24746				-0.60206	0.25	250	345111	344322	344716	0.329099	0.670901	0.490533	-0.712263
														0	1	1000	158589	157466	158028	0.150868	0.849132	0.177673	-1.72781
2#	test No.1	well 1	96734	0.0923514	0.907649	0.101748	-2.28526	2237.33	5.59332					0.69897	5	5000	45745	45615	45680	0.0436104	0.95639	0.045599	-3.08787
		well 2	95886	0.0915418	0.908458	0.100766	-2.29495	2266	5.665	5.62916
	test No.2	well 1	88099	0.0841076	0.915892	0.0918313	-2.3878	2541.67	6.35419
		well 2	86624	0.0826995	0.917301	0.0901552	-2.40622	2596.81	6.49202	6.4231	5.84632	0.504565
	test No.3	well 1	98154	0.0937071	0.906293	0.103396	-2.26919	2191.85	5.47961
		well 2	97967	0.0935286	0.906471	0.103179	-2.27129	2197.51	5.49376	5.48669
3#	test No.1	well 1	71136	0.0679131	0.932087	0.0728614	-2.6192	3288.52	8.22129
		well 2	73815	0.0704708	0.929529	0.0758134	-2.57948	3153.55	7.88388	8.05259
	test No.2	well 1	57307	0.0547107	0.945289	0.0578772	-2.84943	4104.03	10.2601
		well 2	57022	0.0544386	0.945561	0.0575728	-2.85471	4126.1	10.3153	10.2877	8.68718	1.39592
	test No.3	well 1	75084	0.0716823	0.928318	0.0772174	-2.56113	3093.5	7.73375
		well 2	75334	0.071921	0.928079	0.0774944	-2.55755	3083.54	7.70886	7.7213
4#	test No.1	well 1	206206	0.196864	0.803136	0.245119	-1.40601	615.361	1.5384
		well 2	199548	0.190507	0.809493	0.235342	-1.44672	653.386	1.63347	1.58593
	test No.2	well 1	279626	0.266957	0.733043	0.364177	-1.01011	359.228	0.89807
		well 2	278749	0.26612	0.73388	0.362621	-1.0144	361.052	0.902631	0.90035	1.10207	0.420966
	test No.3	well 1	296313	0.282888	0.717112	0.394483	-0.930179	325.14	0.812849
		well 2	293456	0.280161	0.719839	0.389199	-0.943664	330.796	0.82699	0.819919
5#	test No.1	well 1	562414	0.536934	0.463066	1.15952	0.148004	103.777	0.259442
		well 2	561859	0.536404	0.463596	1.15705	0.145873	103.975	0.259938	0.25969
	test No.2	well 1	541471	0.516939	0.483061	1.07013	0.0677835	112.001	0.280001
		well 2	557563	0.532302	0.467698	1.13813	0.12939	105.667	0.264168	0.272085	0.269291	0.00855352
	test No.3	well 1	551870	0.526867	0.473133	1.11357	0.107573	107.8	0.269501
		well 2	538946	0.514529	0.485471	1.05985	0.0581315	113.078	0.282696	0.276098
6#	test No.1	well 1	93033	0.0776364	0.922364	0.0841712	-2.4749	2928.94	7.32234							SSa Concentration（ng/ml）	Fluorescence Density			B/B0	1-B/B0	Y/(1-Y),Y=B/B0	Ln[Y/(1-Y)]
		well 2	91607	0.0764464	0.923554	0.0827742	-2.49164	2977.9	7.44475	7.38355							cell 1#	cell 2#	mean
	test No.2	well 1	98965	0.0825867	0.917413	0.0900213	-2.40771	2741.89	6.85472						0	0	1194424	1202209	1.19832e+06	1	0
		well 2	97925	0.0817188	0.918281	0.0889911	-2.41922	2771.98	6.92995	6.89234	7.16503	0.250045		-2	0.01	10	1039549	1048386	1.04397e+06	0.871195	0.128805	6.76368	1.91157
	test No.3	well 1	94834	0.0791394	0.920861	0.0859406	-2.4541	2869.26	7.17315					-1.30103	0.05	50	625847	601362	613604	0.512055	0.487945	1.04941	0.0482312
		well 2	93731	0.0782189	0.921781	0.0848563	-2.4668	2906.1	7.26524	7.2192				-0.60206	0.25	250	382995	398471	390733	0.326068	0.673932	0.48383	-0.726022
														0	1	1000	217319	211273	214296	0.178831	0.821169	0.217776	-1.52429
7#	test No.1	well 1	171354	0.142996	0.857004	0.166855	-1.79063	1404.33	3.51083					0.69897	5	5000	51763	56124	53943.5	0.0450161	0.954984	0.047138	-3.05467
		well 2	200082	0.166969	0.833031	0.200436	-1.60726	1116.21	2.79053	3.15068
	test No.2	well 1	189892	0.158466	0.841534	0.188306	-1.66969	1209.99	3.02498
		well 2	217896	0.181835	0.818165	0.222247	-1.50396	973.204	2.43301	2.72899	2.88504	0.231223
	test No.3	well 1	214078	0.178649	0.821351	0.217506	-1.52553	1002.7	2.50676
		well 2	189032	0.157748	0.842252	0.187293	-1.67508	1217.65	3.04411	2.77544
8#	test No.1	well 1	141107	0.117754	0.882246	0.133471	-2.01387	1815.77	4.53942
		well 2	136465	0.113881	0.886119	0.128516	-2.0517	1893.39	4.73347	4.63645
	test No.2	well 1	126325	0.105419	0.894581	0.117841	-2.13842	2077.64	5.1941
		well 2	128014	0.106828	0.893172	0.119605	-2.12356	2046.82	5.11705	5.15558	4.71769	0.403441
	test No.3	well 1	146831	0.122531	0.877469	0.139641	-1.96868	1726.83	4.31708
		well 2	144497	0.120583	0.879417	0.137117	-1.98692	1762.02	4.40504	4.36106
9#	test No.1	well 1	123907	0.103401	0.896599	0.115326	-2.16	2126.82	5.31704
		well 2	122330	0.102085	0.897915	0.113691	-2.17427	2158.49	5.39622	5.35663
	test No.2	well 1	115125	0.0960723	0.903928	0.106283	-2.24165	2317.45	5.79362
		well 2	120134	0.100252	0.899748	0.111423	-2.19442	2204.4	5.51099	5.65231	5.48957	0.150073
	test No.3	well 1	123031	0.10267	0.89733	0.114417	-2.16791	2144.87	5.36216
		well 2	119297	0.0995538	0.900446	0.110561	-2.20219	2222.95	5.55738	5.45977
10#	test No.1	well 1	83463	0.0696502	0.93035	0.0748645	-2.59207	3279.14	8.19785
		well 2	82857	0.0691445	0.930855	0.0742806	-2.59991	3304.23	8.26057	8.22921
	test No.2	well 1	76225	0.0636101	0.93639	0.0679312	-2.68926	3593.85	8.98463
		well 2	75509	0.0630126	0.936987	0.0672502	-2.69934	3627.61	9.06901	9.02682	8.76975	0.46831
	test No.3	well 1	74309	0.0620112	0.937989	0.0661108	-2.71642	3685.62	9.21404
		well 2	77035	0.064286	0.935714	0.0687026	-2.67797	3556.97	8.89242	9.05323

## Sheet: Recovery
Spiked amount	Fluorence density	Y(B/B0)	1-Y	Y/(1-Y)	logitY	Concentration(ng/ml)	Contents (ug)		Mean	SD	Recovery	Mean	SD				Y	1-Y	Y/(1-Y)	logitY
25ug	75134	0.0716569	0.928343	0.077188	-2.56151	3030.4	151.52								-2	0.01	0.893737	0.106263	8.41064	2.1295
	83718	0.0798437	0.920156	0.0867718	-2.44447	2650.33	132.517	142.018			1.00473				-1.3	0.05	0.71771	0.28229	2.54245	0.93313
	77593	0.0740021	0.925998	0.0799161	-2.52678	2914.74	145.737								-0.6	0.25	0.333959	0.666041	0.501409	-0.690333
	79910	0.0762119	0.923788	0.0824993	-2.49497	2811.25	140.563	143.15	144.123	2.72417	1.04999	1.0889	0.108967		0	1	0.149854	0.850146	0.176268	-1.73575
	79528	0.0758476	0.924152	0.0820726	-2.50015	2828.13	141.407								0.7	5	0.043669	0.956331	0.0456631	-3.08647
	74533	0.0710837	0.928916	0.0765233	-2.57016	3059.85	152.992	147.2			1.21198
50ug	106794	0.101852	0.898148	0.113402	-2.17682	1885.38	188.538
	120341	0.114772	0.885228	0.129652	-2.0429	1565.67	156.567	172.553			1.11305
	108392	0.103376	0.896624	0.115294	-2.16027	1843.74	184.374
	114734	0.109424	0.890576	0.122869	-2.09664	1688.88	168.888	176.631	177.88	6.04873	1.19463	1.2196	0.120975
	106919	0.101971	0.898029	0.11355	-2.17551	1882.35	188.235
	109849	0.104765	0.895235	0.117026	-2.14536	1806.76	180.676	184.455			1.35111
100ug	98745	0.0941752	0.905825	0.103966	-2.26369	2115.92	211.592
	91822	0.0875726	0.912427	0.0959776	-2.34364	2343.69	234.369	222.981			1.06081
	95971	0.0915296	0.90847	0.100751	-2.2951	2203.94	220.394
	79420	0.0757446	0.924255	0.081952	-2.50162	2832.7	283.27	251.832	243.764	18.1488	1.34932	1.26864	0.181488
	80844	0.0771027	0.922897	0.0835441	-2.48238	2770.77	277.077
	91392	0.0871625	0.912837	0.0954853	-2.34878	2358.85	235.885	256.481			1.39581

## Sheet: Chaihu SSa by ELISA
Sample No.	Absorbance			SSa concentration (μg/ml)	SSa contents (μg/mg)	Average value (μg/mg)	mean (μg/mg)	standard deviation
1#	test No. 1	well 1	0.347	2.48262	6.20655							SSa concentration (μg/ml)	3.2	2	1.25	0.625	0.3125	0.15
		well 2	0.311	2.82573	7.06431	6.63543							0.256	0.39	0.497	0.696	0.753	0.963
	test No. 2	well 1	0.285	3.05105	7.62764		6.981	0.333293					0.277	0.402	0.511	0.666	0.769	0.948
		well 2	0.315	2.78933	6.97333	7.30048						Absorbance mean	0.2665	0.396	0.504	0.681	0.761	0.9555
	test No. 3	well 1	0.31	2.83478	7.08696
		well 2	0.317	2.77089	6.92724	7.0071
2#	test No. 1	well 1	0.378	2.17305	5.43263
		well 2	0.364	2.31265	5.78163	5.60713
	test No. 2	well 1	0.37	2.25258	5.63145		5.61563	0.112737
		well 2	0.38	2.15333	5.38332	5.50738
	test No. 3	well 1	0.354	2.41285	6.03212
		well 2	0.378	2.17305	5.43263	5.73237
3#	test No. 1	well 1	0.335	2.6004	6.501
		well 2	0.28	3.09215	7.73037	7.11568
	test No. 2	well 1	0.291	3.00082	7.50205		7.19318	0.0849351
		well 2	0.32	2.74309	6.85772	7.17989
	test No. 3	well 1	0.292	2.9924	7.48101
		well 2	0.31	2.83478	7.08696	7.28398
4#	test No. 1	well 1	0.753	0.364133	0.910332
		well 2	0.794	0.217085	0.542713	0.726523
	test No. 2	well 1	0.6	0.871459	2.17865		1.15663	0.863086
		well 2	0.607	0.848747	2.12187	2.15026
	test No. 3	well 1	0.78	0.238221	0.595552
		well 2	0.71	0.236271	0.590677	0.593115
5#	test No. 1	well 1	0.781	0.53634	0.670425
		well 2	0.7	0.567649	0.709561	0.689993
	test No. 2	well 1	0.957	0.149744	0.18718		0.365432	0.281119
		well 2	0.882	0.167691	0.209614	0.198397
	test No. 3	well 1	0.876	0.169602	0.212002
		well 2	0.898	0.163046	0.203807	0.207905
6#	test No. 1	well 1	0.361	2.1207	5.30176
		well 2	0.335	2.329	5.82251	5.56213						SSa concentration (μg/ml)	3.2	2	1.25	0.625	0.3125	0.15
	test No. 2	well 1	0.38	1.98669	4.96672		5.51227	0.162539					0.236	0.351	0.536	0.656	0.786	0.982
		well 2	0.341	2.27782	5.69456	5.33064							0.298	0.405	0.501	0.689	0.734	0.951
	test No. 3	well 1	0.367	2.07697	5.19242							Absorbance mean	0.267	0.378	0.5185	0.6725	0.76	0.9665
		well 2	0.323	2.43826	6.09565	5.64404
7#	test No. 1	well 1	0.332	2.35543	5.88857
		well 2	0.378	2.00018	2.50023	4.1944
	test No. 2	well 1	0.402	1.84565	2.30707		3.26615	0.836161
		well 2	0.342	2.2695	2.83687	2.57197
	test No. 3	well 1	0.318	2.48697	3.10871
		well 2	0.331	2.36434	2.95543	3.03207
8#	test No. 1	well 1	0.297	2.719	6.79751
		well 2	0.343	2.26126	5.65314	6.22533
	test No. 2	well 1	0.376	2.01386	5.03466		5.74828	0.41543
		well 2	0.324	2.42879	6.07198	5.55332
	test No. 3	well 1	0.368	2.06981	5.17452
		well 2	0.338	2.30314	5.75785	5.46618
9#	test No. 1	well 1	0.381	1.97998	4.94994
		well 2	0.394	1.8954	4.73849	4.84422
	test No. 2	well 1	0.349	2.21269	5.53172		4.74953	0.174189
		well 2	0.432	1.67201	4.18004	4.85588
	test No. 3	well 1	0.416	1.76226	4.40565
		well 2	0.397	1.87655	4.69137	4.54851
10#	test No. 1	well 1	0.45	1.57601	7.88007
		well 2	0.43	1.68302	8.41511	8.14759
	test No. 2	well 1	0.437	1.64479	8.22394		8.87756	0.657473
		well 2	0.381	1.97998	9.89988	9.06191
	test No. 3	well 1	0.416	1.76226	8.8113
		well 2	0.377	2.00701	10.0351	9.42318

## Sheet: TRFIA ELISA Correlation
Sample No.	Chaihu SSa contents by TRFIA (μg/mg)	Chaihu SSa contents by ELISA (μg/mg)
1#	8.73682	6.981
2#	5.84632	5.61563
3#	8.68718	7.19318
4#	1.10207	1.15663
5#	0.269291	0.365432
6#	7.16503	5.51227
7#	2.88504	2.77543
8#	4.71769	5.75
9#	5.48957	4.74953
10#	8.76975	8.87756
